# Supplementary material for: New species and records of Chimarra (Trichoptera, Philopotamidae) from Northeastern Brazil, and an updated key to subgenus Chimarra (Chimarrita)
Source: Zookeys. 2015 Mar 26;(491):119–42. doi: 10.3897/zookeys.491.8553 (PMC4389187; doi:10.3897/zookeys.491.8553)
Supplement: XML Treatment for Chimarra (Chimarrita) mesodonta [file zookeys.491.8553-treatment1.xml]

<!DOCTYPE tp:taxon-treatment
  PUBLIC "-//TaxonX//DTD Taxonomic Treatment Publishing DTD v0 20100105//EN" "tax-treatment-NSO.dtd">
<tp:taxon-treatment xmlns:tp="http://www.plazi.org/taxpub"><tp:treatment-meta><kwd-group><label>Taxon classification</label><kwd><named-content content-type="kingdom">Animalia</named-content></kwd><kwd><named-content content-type="order">Trichoptera</named-content></kwd><kwd><named-content content-type="family">Philopotamidae</named-content></kwd></kwd-group><mixed-citation publication-type="journal"><person-group><name><surname>Vilarino</surname><given-names>Albane</given-names></name><name><surname>Calor</surname><given-names>Adolfo Ricardo</given-names></name></person-group><article-title>New species and records of <italic><tp:taxon-name><tp:taxon-name-part taxon-name-part-type="genus">Chimarra</tp:taxon-name-part></tp:taxon-name></italic> (<tp:taxon-name><tp:taxon-name-part taxon-name-part-type="order">Trichoptera</tp:taxon-name-part></tp:taxon-name>, <tp:taxon-name><tp:taxon-name-part taxon-name-part-type="family">Philopotamidae</tp:taxon-name-part></tp:taxon-name>) from Northeastern Brazil, and an updated key to subgenus <tp:taxon-name><tp:taxon-name-part taxon-name-part-type="genus">Chimarra</tp:taxon-name-part> (<tp:taxon-name-part taxon-name-part-type="subgenus">Chimarrita</tp:taxon-name-part>)</tp:taxon-name></article-title><source>Zookeys</source><day>26</day><month>3</month><year>2015</year><volume>2015</volume><issue>491</issue><fpage>119</fpage><lpage>142</lpage><pub-id pub-id-type="doi">10.3897/zookeys.491.8553</pub-id></mixed-citation></tp:treatment-meta><tp:nomenclature><tp:taxon-name>
                            <tp:taxon-name-part taxon-name-part-type="genus">Chimarra</tp:taxon-name-part>
                            (<tp:taxon-name-part taxon-name-part-type="subgenus">Chimarrita</tp:taxon-name-part>)
                            <tp:taxon-name-part taxon-name-part-type="species">mesodonta</tp:taxon-name-part>
                            <object-id xmlns:xlink="http://www.w3.org/1999/xlink" content-type="zoobank" xlink:type="simple">http://zoobank.org/21106F6A-FBB4-4ED7-B8FF-2FCAFD41768F</object-id>
                        </tp:taxon-name><tp:taxon-authority>Vilarino &amp; Calor</tp:taxon-authority><tp:taxon-status xmlns:xlink="http://www.w3.org/1999/xlink" xlink:type="simple">sp. n.</tp:taxon-status><xref ref-type="fig" rid="F2">Figs 2A–G</xref><xref ref-type="fig" rid="F3">, 3A–B</xref></tp:nomenclature><tp:treatment-sec sec-type="Diagnosis"><title>Diagnosis.</title><p>According to the phylogenetic analysis, <italic><tp:taxon-name><tp:taxon-name-part taxon-name-part-type="genus">Chimarra</tp:taxon-name-part> <tp:taxon-name-part taxon-name-part-type="species">mesodonta</tp:taxon-name-part></tp:taxon-name></italic> has a sister relationship with the clade (<italic><tp:taxon-name><tp:taxon-name-part taxon-name-part-type="genus">Chimarra</tp:taxon-name-part> <tp:taxon-name-part taxon-name-part-type="species">chela</tp:taxon-name-part></tp:taxon-name></italic> (<italic><tp:taxon-name><tp:taxon-name-part taxon-name-part-type="genus">Chimarra</tp:taxon-name-part> <tp:taxon-name-part taxon-name-part-type="species">pusilla</tp:taxon-name-part></tp:taxon-name></italic>, <italic><tp:taxon-name><tp:taxon-name-part taxon-name-part-type="genus">Chimarra</tp:taxon-name-part> <tp:taxon-name-part taxon-name-part-type="species">forcipata</tp:taxon-name-part></tp:taxon-name></italic>)) based on the presence of short phallic spines with a pronounced helical twist, but differs from these species by not sharing the flattened and button like preanal appendages. Among the species contained in this clade, this new species most closely resembles <italic><tp:taxon-name><tp:taxon-name-part taxon-name-part-type="genus">Chimarra</tp:taxon-name-part> <tp:taxon-name-part taxon-name-part-type="species">forcipata</tp:taxon-name-part></tp:taxon-name></italic> by the overall aspect mainly in lateral view, and by both possess a mesally a mesally directed acute projection on the inferior appendage. <italic><tp:taxon-name><tp:taxon-name-part taxon-name-part-type="genus">Chimarra</tp:taxon-name-part> <tp:taxon-name-part taxon-name-part-type="species">mesodonta</tp:taxon-name-part></tp:taxon-name></italic> can be distinguished from <italic><tp:taxon-name><tp:taxon-name-part taxon-name-part-type="genus">Chimarra</tp:taxon-name-part> <tp:taxon-name-part taxon-name-part-type="species">forcipata</tp:taxon-name-part></tp:taxon-name></italic> by the following characters: R1 of the hind wing is not fused to the subcosta (fused in <italic><tp:taxon-name><tp:taxon-name-part taxon-name-part-type="genus">Chimarra</tp:taxon-name-part> <tp:taxon-name-part taxon-name-part-type="species">forcipata</tp:taxon-name-part></tp:taxon-name></italic>); tergum X is shorter, and in lateral view slightly longer than the dorsal portion of segment IX (nearly 2× longer than segment IX in <italic><tp:taxon-name><tp:taxon-name-part taxon-name-part-type="genus">Chimarra</tp:taxon-name-part> <tp:taxon-name-part taxon-name-part-type="species">forcipata</tp:taxon-name-part></tp:taxon-name></italic>); preanal appendage is not flattened (flattened in <italic><tp:taxon-name><tp:taxon-name-part taxon-name-part-type="genus">Chimarra</tp:taxon-name-part> <tp:taxon-name-part taxon-name-part-type="species">forcipata</tp:taxon-name-part></tp:taxon-name></italic>); the ventral process is not strongly tapered, having apex subacute to truncate (strongly tapered and acute in <italic><tp:taxon-name><tp:taxon-name-part taxon-name-part-type="genus">Chimarra</tp:taxon-name-part> <tp:taxon-name-part taxon-name-part-type="species">forcipata</tp:taxon-name-part></tp:taxon-name></italic>); in ventral view the apex of inferior appendage is broad and a projection is formed in the medial margin (apex strongly narrowed and with the projection formed apically in <italic><tp:taxon-name><tp:taxon-name-part taxon-name-part-type="genus">Chimarra</tp:taxon-name-part> <tp:taxon-name-part taxon-name-part-type="species">forcipata</tp:taxon-name-part></tp:taxon-name></italic>); and the phallus bears 2 large helically curved spines (several small spines in <italic><tp:taxon-name><tp:taxon-name-part taxon-name-part-type="genus">Chimarra</tp:taxon-name-part> <tp:taxon-name-part taxon-name-part-type="species">forcipata</tp:taxon-name-part></tp:taxon-name></italic>).</p></tp:treatment-sec><tp:treatment-sec sec-type="Description"><title>Description.</title><p><italic>Adult.</italic> Forewing length 3.2–3.7 mm (males, n=5), 3.4–3.9 mm (females, n=6). Overall color (in alcohol) light brown. Forewing venation typical for <italic><tp:taxon-name><tp:taxon-name-part taxon-name-part-type="genus">Chimarra</tp:taxon-name-part></tp:taxon-name></italic>; Rs straight <italic>s</italic>, <italic>r</italic>, <italic>r-m</italic> and <italic>m</italic> of forewing unpigmented and linearly arranged, <italic>m-cu</italic> and apex of Cu2 also unpigmented; 2A apparently forked to 1A and 3A. Hind wing, R1 not fused to Sc; Rs 4-branched; M 3-branched. Posterior setal head warts large, triangular, meeting broadly on medial portion. Second segment of maxillary palp shorter than 3rd segment. Male pretarsal claws symmetrical, unmodified.</p><p><italic>Male genitalia.</italic> Segment IX synsclerous; lateral view, anteroventral margin expanded, apex narrowed, acute; ventral process elongate, narrow, subacute, somewhat curved. Tergum X short, fused to segment IX; with short weakly sclerotized mesal lobe apically excavated, tergum X fully divided dorsally, separated ventrally until the length of mesal lobe, forming 2 separate, simple, lateral lobes with numerous sensilla. Preanal appendage very short, rounded, button-like, fused near base of tergum X. Inferior appendage short, triangular in lateral aspect; in ventral view, strongly rounded basally, tapered apically, apex rounded, medial margin forming tooth-like projection. Phallotheca tubular, slightly bent at middle, with rounded phallobase; with internal membranous structures and bearing 2 distinct curved phallic spines. Phallotremal sclerite complex could not be distinguished.</p><fig id="F2" position="float" orientation="portrait"><label>Figure 2.</label><caption><p><tp:taxon-name><tp:taxon-name-part taxon-name-part-type="genus">Chimarra</tp:taxon-name-part> (<tp:taxon-name-part taxon-name-part-type="subgenus">Chimarrita</tp:taxon-name-part>) <tp:taxon-name-part taxon-name-part-type="species">mesodonta</tp:taxon-name-part></tp:taxon-name> sp. n., male: <bold>A</bold> head, postocular parietal sclerite, maxillary and labial lateral <bold>B</bold> wing venation <bold>C</bold> genitalia, lateral <bold>D</bold> segment IX and tergum X, dorsal <bold>E</bold> phallic apparatus, lateral <bold>F</bold> dorsal <bold>G</bold> segment IX, inferior appendage, ventral.</p></caption><graphic xmlns:xlink="http://www.w3.org/1999/xlink" xlink:href="zookeys-491-119-g002.jpg" position="float" orientation="portrait" xlink:type="simple" id="oo_40812.jpg"/></fig><p><italic>Female genitalia.</italic> Sternum VII without ventral process. Segment VIII synsclerous, triangular in lateral aspect, dorsally membranous, very reduced; lateral suture line not evident, only demarcated by difference in texture and pigmentation of ventral portion, more granulous; anteroventral margin with subacute, deflected ventral process, posteroventral margin also with short ventral process. Sternum IX elongate, lightly sclerotized basally, with elongate, narrow, paired, ventral sclerites; sternum membranous between paired sclerites, and laterally from base to apex. Tergum IX elongate, narrow, nearly straight, sparsely setose, anteroventrally with short apodeme. Segment X with elongate basal portion, furrowed dorsally, with basal and inner margins more sclerotized, apically with small setose lobes, each with apical cercus. Vaginal apparatus largely membranous, anteriorly with weakly sclerotized structure.</p><fig id="F3" position="float" orientation="portrait"><label>Figure 3.</label><caption><p><tp:taxon-name><tp:taxon-name-part taxon-name-part-type="genus">Chimarra</tp:taxon-name-part> (<tp:taxon-name-part taxon-name-part-type="subgenus">Chimarrita</tp:taxon-name-part>) <tp:taxon-name-part taxon-name-part-type="species">mesodonta</tp:taxon-name-part></tp:taxon-name> sp. n., female: <bold>A</bold> lateral <bold>B</bold> ventral.</p></caption><graphic xmlns:xlink="http://www.w3.org/1999/xlink" xlink:href="zookeys-491-119-g003.jpg" position="float" orientation="portrait" xlink:type="simple" id="oo_40813.jpg"/></fig></tp:treatment-sec><tp:treatment-sec sec-type="Holotype, male"><title>Holotype, male</title><p>(alcohol)<bold>. BRAZIL: Bahia:</bold> Santa Teresinha, Pedra Branca, Serra da Jibóia, <named-content xmlns:xlink="http://www.w3.org/1999/xlink" content-type="dwc:verbatimCoordinates" xlink:type="simple">12°51'016"S, 39°28'48"W</named-content>, el. 679 m, 07.viii.2009, UV Light Pan trap, Calor A.R. &amp; Lecci L.S. (MZUSP).</p></tp:treatment-sec><tp:treatment-sec sec-type="Paratypes"><title>Paratypes.</title><p><bold>BRAZIL: Bahia:</bold> same data as holotype, 2 males (alcohol) (UFBA); same, <named-content xmlns:xlink="http://www.w3.org/1999/xlink" content-type="dwc:verbatimCoordinates" xlink:type="simple">12°51'00.6"S, 39°28'48.3"W</named-content>, el. 678 m, 08.viii–28.ix.2009, Malaise trap, 1 female (alcohol) (UFBA); same, 04.ii.2010, Calor A.R. &amp; Lecci L.S., 2 males, 2 females (alcohol) (UMSP); same, 10.vii.2010, UV Light Pan trap, Calor A.R. &amp; Lecci L.S., 1 male (alcohol) (UFBA); same, <named-content xmlns:xlink="http://www.w3.org/1999/xlink" content-type="dwc:verbatimCoordinates" xlink:type="simple">12°51'00.6"S, 39°28'48.3"W</named-content>, el. 678 m, 19.vii.2009, Calor A.R. &amp; Lecci L.S., 3 males (alcohol) (UFBA); Varzedo, Fazenda Vão da Serra, Riacho 2, <named-content xmlns:xlink="http://www.w3.org/1999/xlink" content-type="dwc:verbatimCoordinates" xlink:type="simple">12°50'58.4"S, 39°28'04.0"W</named-content>, el. 414 m, 08.ii.2014, UV Light Pan trap, Calor A.R. &amp; Vilarino A., 16 males, 6 females (alcohol) (UFBA).</p></tp:treatment-sec><tp:treatment-sec sec-type="Etymology"><title>Etymology.</title><p>The species name is derived from the Greek <italic>meso</italic>, middle, and <italic>donti</italic>, tooth, referring to the median tooth present in the inferior appendages.</p></tp:treatment-sec><tp:treatment-sec sec-type="Remarks"><title>Remarks.</title><p>The aperture between the lateral lobes of tergum X can be wider depending on the specimen examined. Also, membranous structures of the endotheca and the lightly sclerotized mesal lobe of tergum X vary in shape depending on the preparation. When cleared in lactic acid, the basal portion of the endotheca shows some sclerotization and may be considered a rod of the phallotremal sclerite complex. Concerning the phylogenetic relationships, the new species shares character 30(1), segment VIII of female genitalia much narrowed or obsolete dorsally, with the <italic><tp:taxon-name><tp:taxon-name-part taxon-name-part-type="genus">Chimarra</tp:taxon-name-part> <tp:taxon-name-part taxon-name-part-type="species">rosalesi</tp:taxon-name-part></tp:taxon-name></italic> Group <italic>sensu</italic> <xref ref-type="bibr" rid="B2">Blahnik (1997)</xref>. The shared character 7(1), phallic spines short, with pronounced helical twist, supports the clade (<italic><tp:taxon-name><tp:taxon-name-part taxon-name-part-type="genus">Chimarra</tp:taxon-name-part> <tp:taxon-name-part taxon-name-part-type="species">mesodonta</tp:taxon-name-part></tp:taxon-name></italic> (<italic><tp:taxon-name><tp:taxon-name-part taxon-name-part-type="genus">Chimarra</tp:taxon-name-part> <tp:taxon-name-part taxon-name-part-type="species">chela</tp:taxon-name-part></tp:taxon-name></italic> (<italic><tp:taxon-name><tp:taxon-name-part taxon-name-part-type="genus">Chimarra</tp:taxon-name-part> <tp:taxon-name-part taxon-name-part-type="species">pusilla</tp:taxon-name-part></tp:taxon-name></italic>, <italic><tp:taxon-name><tp:taxon-name-part taxon-name-part-type="genus">Chimarra</tp:taxon-name-part> <tp:taxon-name-part taxon-name-part-type="species">forcipata</tp:taxon-name-part></tp:taxon-name></italic>))). However, the new species does not posses character 13(1), preanal appendages ﬂattened and button-like, a character shared by the other three species.</p></tp:treatment-sec><ref-list><ref id="B2"><mixed-citation xmlns:xlink="http://www.w3.org/1999/xlink" xlink:type="simple"><person-group><name name-style="western"><surname>Blahnik</surname><given-names>RJ</given-names></name></person-group> (<year>1997</year>) <article-title>Systematics of <italic><tp:taxon-name><tp:taxon-name-part taxon-name-part-type="subgenus">Chimarrita</tp:taxon-name-part></tp:taxon-name></italic>, a new subgenus of <italic><tp:taxon-name><tp:taxon-name-part taxon-name-part-type="genus">Chimarra</tp:taxon-name-part></tp:taxon-name></italic> (<tp:taxon-name><tp:taxon-name-part taxon-name-part-type="order">Trichoptera</tp:taxon-name-part></tp:taxon-name>: <tp:taxon-name><tp:taxon-name-part taxon-name-part-type="family">Philopotamidae</tp:taxon-name-part></tp:taxon-name>).</article-title><source>Systematic Entomology</source><volume>22</volume>: <fpage>199</fpage>–<lpage>243</lpage>. doi: <ext-link ext-link-type="doi" xlink:href="10.1046/j.1365-3113.1997.d01-39.x" xlink:type="simple">10.1046/j.1365-3113.1997.d01-39.x</ext-link></mixed-citation></ref></ref-list></tp:taxon-treatment>
