# Supplementary material for: New species and records of Chimarra (Trichoptera, Philopotamidae) from Northeastern Brazil, and an updated key to subgenus Chimarra (Chimarrita)
Source: Zookeys. 2015 Mar 26;(491):119–42. doi: 10.3897/zookeys.491.8553 (PMC4389187; doi:10.3897/zookeys.491.8553)
Supplement: XML Treatment for Chimarra (Chimarrita) anticheira [file zookeys.491.8553-treatment2.xml]

<!DOCTYPE tp:taxon-treatment
  PUBLIC "-//TaxonX//DTD Taxonomic Treatment Publishing DTD v0 20100105//EN" "tax-treatment-NSO.dtd">
<tp:taxon-treatment xmlns:tp="http://www.plazi.org/taxpub"><tp:treatment-meta><kwd-group><label>Taxon classification</label><kwd><named-content content-type="kingdom">Animalia</named-content></kwd><kwd><named-content content-type="order">Trichoptera</named-content></kwd><kwd><named-content content-type="family">Philopotamidae</named-content></kwd></kwd-group><mixed-citation publication-type="journal"><person-group><name><surname>Vilarino</surname><given-names>Albane</given-names></name><name><surname>Calor</surname><given-names>Adolfo Ricardo</given-names></name></person-group><article-title>New species and records of <italic><tp:taxon-name><tp:taxon-name-part taxon-name-part-type="genus">Chimarra</tp:taxon-name-part></tp:taxon-name></italic> (<tp:taxon-name><tp:taxon-name-part taxon-name-part-type="order">Trichoptera</tp:taxon-name-part></tp:taxon-name>, <tp:taxon-name><tp:taxon-name-part taxon-name-part-type="family">Philopotamidae</tp:taxon-name-part></tp:taxon-name>) from Northeastern Brazil, and an updated key to subgenus <tp:taxon-name><tp:taxon-name-part taxon-name-part-type="genus">Chimarra</tp:taxon-name-part> (<tp:taxon-name-part taxon-name-part-type="subgenus">Chimarrita</tp:taxon-name-part>)</tp:taxon-name></article-title><source>Zookeys</source><day>26</day><month>3</month><year>2015</year><volume>2015</volume><issue>491</issue><fpage>119</fpage><lpage>142</lpage><pub-id pub-id-type="doi">10.3897/zookeys.491.8553</pub-id></mixed-citation></tp:treatment-meta><tp:nomenclature><tp:taxon-name>
                            <tp:taxon-name-part taxon-name-part-type="genus">Chimarra</tp:taxon-name-part>
                            (<tp:taxon-name-part taxon-name-part-type="subgenus">Chimarrita</tp:taxon-name-part>)
                            <tp:taxon-name-part taxon-name-part-type="species">anticheira</tp:taxon-name-part>
                            <object-id xmlns:xlink="http://www.w3.org/1999/xlink" content-type="zoobank" xlink:type="simple">http://zoobank.org/A1A073CB-3F97-430D-B851-A23AF4BCCCD2</object-id>
                        </tp:taxon-name><tp:taxon-authority>Vilarino &amp; Calor</tp:taxon-authority><tp:taxon-status xmlns:xlink="http://www.w3.org/1999/xlink" xlink:type="simple">sp. n.</tp:taxon-status><xref ref-type="fig" rid="F4">Figs 4A–G</xref><xref ref-type="fig" rid="F5">, 5A–B</xref><!--PageBreak--><!--PageBreak--><!--PageBreak--></tp:nomenclature><tp:treatment-sec sec-type="Diagnosis"><title>Diagnosis.</title><p>This species is very similar to <italic><tp:taxon-name><tp:taxon-name-part taxon-name-part-type="genus">Chimarra</tp:taxon-name-part> <tp:taxon-name-part taxon-name-part-type="species">latiforceps</tp:taxon-name-part></tp:taxon-name></italic> Blahnik &amp; Holzenthal, 2012, mainly by the general shape of tergum X that form apically clavate lobes. <italic><tp:taxon-name><tp:taxon-name-part taxon-name-part-type="genus">Chimarra</tp:taxon-name-part> <tp:taxon-name-part taxon-name-part-type="species">anticheira</tp:taxon-name-part></tp:taxon-name></italic> can be distinguished from <italic><tp:taxon-name><tp:taxon-name-part taxon-name-part-type="genus">Chimarra</tp:taxon-name-part> <tp:taxon-name-part taxon-name-part-type="species">latiforceps</tp:taxon-name-part></tp:taxon-name></italic> by the presence of a dorsally directed apical thumb-like projection on the inferior appendage (absent in <italic><tp:taxon-name><tp:taxon-name-part taxon-name-part-type="genus">Chimarra</tp:taxon-name-part> <tp:taxon-name-part taxon-name-part-type="species">latiforceps</tp:taxon-name-part></tp:taxon-name></italic>). Additionally, the posterolateral margin of tergum IX is more angulate and the tergum X slightly shorter than in <italic><tp:taxon-name><tp:taxon-name-part taxon-name-part-type="genus">Chimarra</tp:taxon-name-part> <tp:taxon-name-part taxon-name-part-type="species">latiforceps</tp:taxon-name-part></tp:taxon-name></italic>. The phallotheca in <italic><tp:taxon-name><tp:taxon-name-part taxon-name-part-type="genus">Chimarra</tp:taxon-name-part> <tp:taxon-name-part taxon-name-part-type="species">anticheira</tp:taxon-name-part></tp:taxon-name></italic> is less curved than <italic><tp:taxon-name><tp:taxon-name-part taxon-name-part-type="genus">Chimarra</tp:taxon-name-part> <tp:taxon-name-part taxon-name-part-type="species">latiforceps</tp:taxon-name-part></tp:taxon-name></italic> and the apicoventral portion of the phallotheca is rounded in <italic><tp:taxon-name><tp:taxon-name-part taxon-name-part-type="genus">Chimarra</tp:taxon-name-part> <tp:taxon-name-part taxon-name-part-type="species">anticheira</tp:taxon-name-part></tp:taxon-name></italic>, whereas it is excavated in <italic><tp:taxon-name><tp:taxon-name-part taxon-name-part-type="genus">Chimarra</tp:taxon-name-part> <tp:taxon-name-part taxon-name-part-type="species">latiforceps</tp:taxon-name-part></tp:taxon-name></italic>, also the apex of the phallic spine is angularly truncate (tapered in <italic><tp:taxon-name><tp:taxon-name-part taxon-name-part-type="genus">Chimarra</tp:taxon-name-part> <tp:taxon-name-part taxon-name-part-type="species">latiforceps</tp:taxon-name-part></tp:taxon-name></italic>).</p></tp:treatment-sec><tp:treatment-sec sec-type="Description"><title>Description.</title><p>Forewing length 4.4–5.0 mm (males, n=5), 4.8–5.2 mm (females, n=5). Overall color (in alcohol) nearly uniformly medium brown. Forewing venation typical for <italic><tp:taxon-name><tp:taxon-name-part taxon-name-part-type="genus">Chimarra</tp:taxon-name-part></tp:taxon-name></italic>: Rs straight <italic>s</italic>, <italic>r</italic>, <italic>r-m</italic> and <italic>m</italic> of forewing unpigmented and linearly arranged, <italic>m-cu</italic> and apex of Cu2 also unpigmented; 2A apparently forked to 1A and 3A. Hind wing R1 not fused to Sc; Rs 4-branched, M 3-branched. Posterior setal head warts narrowly meeting on medial portion. Maxillary palps relatively short, 2nd segment longer than 3rd segment, 4th segment slightly bulbous. Male pretarsal claws symmetrical, unmodified.</p><!--PageBreak--><!--PageBreak--><p><italic>Male genitalia.</italic> Tergum VIII short, forming sclerotized strip over segment IX. Segment IX synsclerous, anterodorsal margin excavate, rounded, posterolateral margin angularly projecting at level of inferior appendages, tapering to pointed apex; anteroventral margin expanded, with apex rounded in ventral aspect; ventral process elongate, narrow, acute, almost straight. Tergum X short, fused to segment IX, in dorsal view with apex mesally divided by rounded excision, extending about half of tergum length, forming paired lobes apically; apical lobes and lateral margins of tergum with many sensilla. Preanal appendage small, rounded, knob-like, positioned close to base of tergum X. Inferior appendage elongate, linear in lateral view, apex with thumb-like dorsally directed projection; in ventral view, appendages mesally curved, with submedial projection on mesal surface. Phallotheca tubular, with rounded phallobase; phallic spine single, elongate, emerging near phallobase, apparently fused with ventral portion of phallotheca, apex ventrally projecting, angularly truncate, pointed; endotheca forming sheath on basal half. Phallotremal sclerite complex appearing very narrow, elongate, apparently bifid sclerotized rod.</p><fig id="F4" position="float" orientation="portrait"><label>Figure 4.</label><caption><p><tp:taxon-name><tp:taxon-name-part taxon-name-part-type="genus">Chimarra</tp:taxon-name-part> (<tp:taxon-name-part taxon-name-part-type="subgenus">Chimarrita</tp:taxon-name-part>) <tp:taxon-name-part taxon-name-part-type="species">anticheira</tp:taxon-name-part></tp:taxon-name> sp. n., male: <bold>A</bold> head, postocular parietal sclerite, maxillary and labial lateral <bold>B</bold> wing venation <bold>C</bold> genitalia, lateral <bold>D</bold> segment IX and tergum X, dorsal <bold>E</bold> phallic apparatus, lateral <bold>F</bold> dorsal <bold>G</bold> segment IX, inferior appendage, ventral.</p></caption><graphic xmlns:xlink="http://www.w3.org/1999/xlink" xlink:href="zookeys-491-119-g004.jpg" position="float" orientation="portrait" xlink:type="simple" id="oo_40814.jpg"/></fig><p><italic>Female genitalia.</italic> Sternum VII with ventral process; process large, projecting, subacute, emerging close to middle of segment in lateral aspect. Segment VII synsclerous, short dorsally, anterolateral margin rounded, excavated dorsally and ventrally; segment fused ventrally to sternum IX; anteroventral margin of segment, as viewed ventrally, with short, narrow mesal emargination, margins of emargination distinctly sclerotized; segment bearing dorsal and ventral rounded unpigmented regions, usually around the larger setae. Sternum IX elongate, with paired, angular projections continuous posteriorly with elongate, narrow ventral sclerites; sternum membranous ventrally between the sclerites, and laterally from base until the apex. Tergum IX elongate, narrow, slightly curved, moderately setose, anteroventrally with short apodeme. Segment X with elongate basal portion, furrowed dorsally, with mesal tract of setae in furrow; apically with pair of small, rounded, setose lobes, each with short apical cercus. Vaginal apparatus largely membranous, with anterior sclerite forming ring and with pair of more elongate sclerites posteriorly.</p><fig id="F5" position="float" orientation="portrait"><label>Figure 5.</label><caption><p><tp:taxon-name><tp:taxon-name-part taxon-name-part-type="genus">Chimarra</tp:taxon-name-part> (<tp:taxon-name-part taxon-name-part-type="subgenus">Chimarrita</tp:taxon-name-part>) <tp:taxon-name-part taxon-name-part-type="species">anticheira</tp:taxon-name-part></tp:taxon-name> sp. n., female: <bold>A</bold> lateral <bold>B</bold> ventral.</p></caption><graphic xmlns:xlink="http://www.w3.org/1999/xlink" xlink:href="zookeys-491-119-g005.jpg" position="float" orientation="portrait" xlink:type="simple" id="oo_40815.jpg"/></fig></tp:treatment-sec><tp:treatment-sec sec-type="Holotype, male"><title>Holotype, male</title><p>(alcohol)<bold>. BRAZIL: Bahia:</bold> Varzedo, Fazenda Baixa Grande, Riacho Cai Camarão, Propriedade do Sr. Getúlio Rodrigues Leal, <named-content xmlns:xlink="http://www.w3.org/1999/xlink" content-type="dwc:verbatimCoordinates" xlink:type="simple">12°57'45.1"S, <!--PageBreak-->39°27'12.1"W</named-content>, el. 280 m, 27.iii.2012, UV Light Pan trap, Quinteiro F.B., Duarte T., Garcia I. (MZUSP).</p></tp:treatment-sec><tp:treatment-sec sec-type="Paratypes"><title>Paratypes.</title><p><bold>BRAZIL: Bahia:</bold> same data as holotype, 2 males (alcohol) (UFBA); <named-content xmlns:xlink="http://www.w3.org/1999/xlink" content-type="dwc:verbatimCoordinates" xlink:type="simple">12°57'39.2"S, 39°26'53.7"W</named-content>, el. 252 m, 28.vi.2013, UV Light Pan trap, Calor A.R., Medeiros A. &amp; Gomes V., 1 male (alcohol) (UFBA); <named-content xmlns:xlink="http://www.w3.org/1999/xlink" content-type="dwc:verbatimCoordinates" xlink:type="simple">12°57'35.9"S, 39°26'54.9"W</named-content>, el. 303 m, light, Calor A.R., Medeiros A. &amp; Gomes V., 1 male, 3 females (alcohol) (UMSP); <named-content xmlns:xlink="http://www.w3.org/1999/xlink" content-type="dwc:verbatimCoordinates" xlink:type="simple">12°57'35.9"S, 39°26'54.9"W</named-content>, el. 303 m, 27.viii.2013, UV Light Pan trap, Calor A.R., Gomes V. &amp; Zanata, A., 1 male (alcohol) (UFBA); <named-content xmlns:xlink="http://www.w3.org/1999/xlink" content-type="dwc:verbatimCoordinates" xlink:type="simple">12°57'40.5"S, 39°26'54.7"W</named-content>, el. 276 m, 09.ii.2014, UV Light Pan trap, Calor A.R. &amp; Vilarino A., 3 males, 4 females (alcohol) (UFBA); <named-content xmlns:xlink="http://www.w3.org/1999/xlink" content-type="dwc:verbatimCoordinates" xlink:type="simple">12°57'45.3"S, 39°27'13.1"W</named-content>, el. 280 m, Calor A.R. &amp; Vilarino A., 9 males (alcohol) (UFBA); Riacho Cachoeira da Serra (Monte Cruzeiro); <named-content xmlns:xlink="http://www.w3.org/1999/xlink" content-type="dwc:verbatimCoordinates" xlink:type="simple">12°53'06.5"S, 39°26'47.1"W</named-content>, el. 244 m, 08.ii.2014, Calor A.R. &amp; Vilarino A., 1 male (alcohol) (UFBA); RPPN Guariru, Propriedade Flávio Pantaroto, <named-content xmlns:xlink="http://www.w3.org/1999/xlink" content-type="dwc:verbatimCoordinates" xlink:type="simple">12°51'32.5"S, 39°27'59.5"W</named-content>, el. 513 m, 07.ii.2014, UV Light Pan trap, Calor A.R. &amp; Vilarino A., 9 females (alcohol) (UFBA); <named-content xmlns:xlink="http://www.w3.org/1999/xlink" content-type="dwc:verbatimCoordinates" xlink:type="simple">12°51'33.1"S, 39°28'00.9"W</named-content>, el. 524 m, Calor A.R. &amp; Vilarino A., 17 males (alcohol) (UFBA); Cachoeira do Averaldo, <named-content xmlns:xlink="http://www.w3.org/1999/xlink" content-type="dwc:verbatimCoordinates" xlink:type="simple">12°55'04.6"S, 39°26'39.7"W</named-content>, el. 273 m, 09.ii.2014, Calor A.R. &amp; Vilarino A., 2 males, 2 females (alcohol) (UFBA); Santa Teresinha, Pedra Branca, Serra da Jibóia, Riacho das torres, lajedo, <named-content xmlns:xlink="http://www.w3.org/1999/xlink" content-type="dwc:verbatimCoordinates" xlink:type="simple">12°51'00.6"S, 39°28'48.3’W</named-content>, el. 678 m, 10.vi.2010, UV Light Pan trap, Calor, A.R., 2 males, 2 females (alcohol) (UFBA); 28.ix.2009, light and sweep net, Calor A.R. &amp; Cruz A.L. leg., 1 female (alcohol) (UFBA).</p></tp:treatment-sec><tp:treatment-sec sec-type="Etymology"><title>Etymology.</title><p>The species name derives from the Greek word <italic>anticheira</italic>, which means thumb, referring to the diagnostic thumb-like projection present on the inferior appendages.</p></tp:treatment-sec><tp:treatment-sec sec-type="Remarks"><title>Remarks.</title><p>Intra-specific variation may be observed in several structures. In some individuals the mesally formed projection on the inferior appendage is more prominent and there may also be a second subapical smaller projection. Membranous structures of the endotheca can vary in shape depending upon the preparation and some convoluted parts of phallic spines may be difficult to discern. The phylogenetic analysis resulted in a clade (<italic><tp:taxon-name><tp:taxon-name-part taxon-name-part-type="genus">Chimarra</tp:taxon-name-part> <tp:taxon-name-part taxon-name-part-type="species">majuscula</tp:taxon-name-part></tp:taxon-name></italic> (<italic><tp:taxon-name><tp:taxon-name-part taxon-name-part-type="genus">Chimarra</tp:taxon-name-part> <tp:taxon-name-part taxon-name-part-type="species">anticheira</tp:taxon-name-part></tp:taxon-name></italic>, <italic><tp:taxon-name><tp:taxon-name-part taxon-name-part-type="genus">Chimarra</tp:taxon-name-part> <tp:taxon-name-part taxon-name-part-type="species">latiforceps</tp:taxon-name-part></tp:taxon-name></italic>)) based on the shared character 37(1), lobes of tergum X roundly inflated apicaly, club-shaped, and <italic><tp:taxon-name><tp:taxon-name-part taxon-name-part-type="genus">Chimarra</tp:taxon-name-part> <tp:taxon-name-part taxon-name-part-type="species">anticheira</tp:taxon-name-part></tp:taxon-name></italic> as sister taxon of <italic><tp:taxon-name><tp:taxon-name-part taxon-name-part-type="genus">Chimarra</tp:taxon-name-part> <tp:taxon-name-part taxon-name-part-type="species">latiforceps</tp:taxon-name-part></tp:taxon-name></italic> based on the characters 36(2), female genitalia with stemum IX sclerously fused to segment VIII, broadly fused at base, and 38(1), male genitalia with ventral margin of tergum X with a small projection subapically.</p></tp:treatment-sec></tp:taxon-treatment>
