# Supplementary material for: New species and records of Chimarra (Trichoptera, Philopotamidae) from Northeastern Brazil, and an updated key to subgenus Chimarra (Chimarrita)
Source: Zookeys. 2015 Mar 26;(491):119–42. doi: 10.3897/zookeys.491.8553 (PMC4389187; doi:10.3897/zookeys.491.8553)
Supplement: XML Treatment for Chimarra (Curgia) morio [file zookeys.491.8553-treatment3.xml]

<!DOCTYPE tp:taxon-treatment
  PUBLIC "-//TaxonX//DTD Taxonomic Treatment Publishing DTD v0 20100105//EN" "tax-treatment-NSO.dtd">
<tp:taxon-treatment xmlns:tp="http://www.plazi.org/taxpub"><tp:treatment-meta><kwd-group><label>Taxon classification</label><kwd><named-content content-type="kingdom">Animalia</named-content></kwd><kwd><named-content content-type="order">Trichoptera</named-content></kwd><kwd><named-content content-type="family">Philopotamidae</named-content></kwd></kwd-group><mixed-citation publication-type="journal"><person-group><name><surname>Vilarino</surname><given-names>Albane</given-names></name><name><surname>Calor</surname><given-names>Adolfo Ricardo</given-names></name></person-group><article-title>New species and records of <italic><tp:taxon-name><tp:taxon-name-part taxon-name-part-type="genus">Chimarra</tp:taxon-name-part></tp:taxon-name></italic> (<tp:taxon-name><tp:taxon-name-part taxon-name-part-type="order">Trichoptera</tp:taxon-name-part></tp:taxon-name>, <tp:taxon-name><tp:taxon-name-part taxon-name-part-type="family">Philopotamidae</tp:taxon-name-part></tp:taxon-name>) from Northeastern Brazil, and an updated key to subgenus <tp:taxon-name><tp:taxon-name-part taxon-name-part-type="genus">Chimarra</tp:taxon-name-part> (<tp:taxon-name-part taxon-name-part-type="subgenus">Chimarrita</tp:taxon-name-part>)</tp:taxon-name></article-title><source>Zookeys</source><day>26</day><month>3</month><year>2015</year><volume>2015</volume><issue>491</issue><fpage>119</fpage><lpage>142</lpage><pub-id pub-id-type="doi">10.3897/zookeys.491.8553</pub-id></mixed-citation></tp:treatment-meta><tp:nomenclature><tp:taxon-name>
                            <tp:taxon-name-part taxon-name-part-type="genus">Chimarra</tp:taxon-name-part>
                            (<tp:taxon-name-part taxon-name-part-type="subgenus">Curgia</tp:taxon-name-part>)
                            <tp:taxon-name-part taxon-name-part-type="species">morio</tp:taxon-name-part>
                        </tp:taxon-name><tp:taxon-authority>Burmeister, 1839</tp:taxon-authority><xref ref-type="fig" rid="F6">Figs 6A–F</xref><!--PageBreak--><tp:nomenclature-citation-list><tp:nomenclature-citation><tp:taxon-name><tp:taxon-name-part taxon-name-part-type="genus">Chimarrha</tp:taxon-name-part> <tp:taxon-name-part taxon-name-part-type="species">morio</tp:taxon-name-part></tp:taxon-name><comment> Burmeister, 1839: 911 [Type locality: Brasilien; ZIUH, now lost; female; in <italic><tp:taxon-name><tp:taxon-name-part taxon-name-part-type="genus">Chimarrha</tp:taxon-name-part></tp:taxon-name></italic>]. — <xref ref-type="bibr" rid="B32">Ulmer 1905</xref>: 94. <italic><tp:taxon-name><tp:taxon-name-part taxon-name-part-type="genus">Chimarra</tp:taxon-name-part> <tp:taxon-name-part taxon-name-part-type="species">morio</tp:taxon-name-part></tp:taxon-name></italic> (Burmeister). — <xref ref-type="bibr" rid="B35">Walker 1852</xref>: 8l [bibliography]. — <xref ref-type="bibr" rid="B17">Fischer 1961</xref>: 67 [bibliography]. — <xref ref-type="bibr" rid="B20">Flint 1998</xref>: 14 [male; redescription; variation; distribution; in <italic><tp:taxon-name><tp:taxon-name-part taxon-name-part-type="species">morio</tp:taxon-name-part></tp:taxon-name></italic> group]. — <xref ref-type="bibr" rid="B27">Paprocki et al. 2004</xref>: 14 [checklist]. — <xref ref-type="bibr" rid="B15">Dumas et al. 2009</xref>: 313 [checklist]. — <xref ref-type="bibr" rid="B12">Calor 2011</xref>: 323 [checklist].</comment></tp:nomenclature-citation><tp:nomenclature-citation><tp:taxon-name><tp:taxon-name-part taxon-name-part-type="genus">Chimarra</tp:taxon-name-part> <tp:taxon-name-part taxon-name-part-type="species">martinmoselyi</tp:taxon-name-part></tp:taxon-name><comment> Botosaneanu, 1980: 98 [replacement name for <italic><tp:taxon-name><tp:taxon-name-part taxon-name-part-type="genus">Chimarra</tp:taxon-name-part> <tp:taxon-name-part taxon-name-part-type="species">moselyi</tp:taxon-name-part></tp:taxon-name></italic> Ross, 1956, preoccupied by <italic><tp:taxon-name><tp:taxon-name-part taxon-name-part-type="genus">Chimarra</tp:taxon-name-part> <tp:taxon-name-part taxon-name-part-type="species">moselyi</tp:taxon-name-part></tp:taxon-name></italic> Denning, 1947. Type locality: Argentina [sic, recte: Brazil], Petrópolis, Rio de Janeiro; BMNH; male]. — <xref ref-type="bibr" rid="B20">Flint 1998</xref>: 14 [to synonymy].</comment></tp:nomenclature-citation></tp:nomenclature-citation-list></tp:nomenclature><tp:treatment-sec sec-type="Observed intraspecific variation"><title>Observed intraspecific variation.</title><p>In his redescription, <xref ref-type="bibr" rid="B20">Flint (1998)</xref> analyzed specimens from diverse localities (Santa Catarina, Rio de Janeiro, São Paulo and also Bahia states) reporting wide variations, mainly in the shape and size of the inferior appendages. For the variant from Bahia, <xref ref-type="bibr" rid="B20">Flint (1998)</xref> the described inferior appendages and ventral process as longer, and tergum VII and tergum X as slightly bifid, but he did not provide any illustrations of this variant. Analysis of material from Bahia from the same locality reported by Flint and from other localities revealed other variations: Segment IX is opened dorsally forming a U-shape; in lateral aspect, the posterolateral margin of segment IX is slightly projected at level of inferior appendage. Tergum X in addition to being bifid is also constricted near the base, forming 2 small lateral lobes; the preanal appendages are elongated and tapered, with a small ventral projection; and the inferior appendages are rounded in ventral aspect, and have a medial and apical point on the lateral margin visible in lateral aspect.</p></tp:treatment-sec><tp:treatment-sec sec-type="Distribution"><title>Distribution.</title><p>Brazil (Bahia, Paraná, Rio de Janeiro, Santa Catarina, São Paulo).</p></tp:treatment-sec><tp:treatment-sec sec-type="Material examined"><title>Material examined.</title><p><bold>BRAZIL: Bahia:</bold> Camacan, RPPN Serra Bonita, Riacho 1 trilha nova, <named-content xmlns:xlink="http://www.w3.org/1999/xlink" content-type="dwc:verbatimCoordinates" xlink:type="simple">15°23'35.4"S, 39°33'50.1"W</named-content>, el. 720 m, 01.iv.2011, UV Light Pan trap, Quinteiro F.B. &amp; França D., 1 male (alcohol) (UFBA); same, 30.iii.2011, UV Light Pan trap, Quinteiro F.B. &amp; França D., 1 male (alcohol) (UFBA); córrego 3, trilha <named-content xmlns:xlink="http://www.w3.org/1999/xlink" content-type="dwc:verbatimCoordinates" xlink:type="simple">15°23'03"S, 39°34'00"W</named-content>, el. 723 m, 29.x.2008, light, Calor A.R., Mariano R. &amp; Mateus, 17 males, 9 females (alcohol) (UFBA); Elísio Medrado, Reserva Jequitibá, GAMBA, Córrego Caranguejo, <named-content xmlns:xlink="http://www.w3.org/1999/xlink" content-type="dwc:verbatimCoordinates" xlink:type="simple">12°52'146"S, 39°28'337"W</named-content>, el. 496 m, 08.xi.2010, Calor A.R., Quinteiro F.B., França D., Mariano R. &amp; Costa A., 21 males (alcohol) (UFBA); Varzedo, Fazenda Baixa da Areia, Propriedade do Sr. Getúlio, Riacho Cai Camarão, <named-content xmlns:xlink="http://www.w3.org/1999/xlink" content-type="dwc:verbatimCoordinates" xlink:type="simple">12°57'45.5"S, 39°26'55"W</named-content>, el. 280 m, 27.iii.2012, Quinteiro F.B., Duarte T. &amp; Garcia I., 44 males (alcohol) (UFBA); Riacho Cachoeira da Serra, <named-content xmlns:xlink="http://www.w3.org/1999/xlink" content-type="dwc:verbatimCoordinates" xlink:type="simple">12°53'06.5"S, 39°26'47.0"W</named-content>, el. 244 m, 08.ii.2014, UV Light Pan trap, Calor A.R. &amp; Vilarino A., 2 males (alcohol) (UFBA); RPPN Guariru, <named-content xmlns:xlink="http://www.w3.org/1999/xlink" content-type="dwc:verbatimCoordinates" xlink:type="simple">12°51'32.5"S, 39°27'59.5"W</named-content>, el. 513 m, 07.ii.2014, UV Light Pan trap, Calor A.R. &amp; Vilarino A., 2 males (alcohol) (UFBA); Santa Teresinha, Pedra Branca, córrego das torres, lajedo <named-content xmlns:xlink="http://www.w3.org/1999/xlink" content-type="dwc:verbatimCoordinates" xlink:type="simple">12°51'016"S, 39°28'48"W</named-content>, el. 679 m, 07.viii.2009, UV Light Pan trap, Calor A.R. &amp; Lecci L.S., 2 males (alcohol) (UFBA).</p><fig id="F6" position="float" orientation="portrait"><label>Figure 6.</label><caption><p><tp:taxon-name><tp:taxon-name-part taxon-name-part-type="genus">Chimarra</tp:taxon-name-part> (<tp:taxon-name-part taxon-name-part-type="subgenus">Curgia</tp:taxon-name-part>) <tp:taxon-name-part taxon-name-part-type="species">morio</tp:taxon-name-part></tp:taxon-name>. Male: <bold>A</bold> wing venation; male genitalia <bold>B</bold> lateral aspect <bold>C</bold> segment IX and tergum X, dorsal <bold>D</bold> segment IX, inferior appendage, ventral <bold>E</bold> phallic apparatus, lateral <bold>F</bold> dorsal.</p></caption><graphic xmlns:xlink="http://www.w3.org/1999/xlink" xlink:href="zookeys-491-119-g006.jpg" position="float" orientation="portrait" xlink:type="simple" id="oo_40816.jpg"/></fig><!--PageBreak--><!--PageBreak--></tp:treatment-sec><ref-list><ref id="B32"><mixed-citation xmlns:xlink="http://www.w3.org/1999/xlink" xlink:type="simple"><person-group><name name-style="western"><surname>Ulmer</surname><given-names>G</given-names></name></person-group> (<year>1905</year>) <article-title>Zur Kenntniss aussereuropäischer Trichopteren.</article-title><source>Stettiner Entomologische Zeitung</source><volume>66</volume>: <fpage>1</fpage>–<lpage>119</lpage>.</mixed-citation></ref><ref id="B35"><mixed-citation xmlns:xlink="http://www.w3.org/1999/xlink" xlink:type="simple"><person-group><name name-style="western"><surname>Walker</surname><given-names>F</given-names></name></person-group> (<year>1852</year>) <source>Catalogue of the Specimens of Neuropterous Insects in the Collection of the British Museum, Part I: Phryganides-Perlides.</source><publisher-name>British Museum</publisher-name>, <publisher-loc>London</publisher-loc>, <size units="page">192 pp</size>.</mixed-citation></ref><ref id="B17"><mixed-citation xmlns:xlink="http://www.w3.org/1999/xlink" xlink:type="simple"><person-group><name name-style="western"><surname>Fischer</surname><given-names>FCJ</given-names></name></person-group> (<year>1961</year>) <source><tp:taxon-name><tp:taxon-name-part taxon-name-part-type="family">Philopotamidae</tp:taxon-name-part></tp:taxon-name>, <tp:taxon-name><tp:taxon-name-part taxon-name-part-type="family">Hydroptilidae</tp:taxon-name-part></tp:taxon-name>, <tp:taxon-name><tp:taxon-name-part taxon-name-part-type="family">Stenopsychidae</tp:taxon-name-part></tp:taxon-name>. Trichopterum Catalogus II</source>. <publisher-name>Nederlandsche Entomologische Vereeniging</publisher-name>, <publisher-loc>Amsterdam</publisher-loc>, <size units="page">iv+169 pp</size>.</mixed-citation></ref><ref id="B20"><mixed-citation xmlns:xlink="http://www.w3.org/1999/xlink" xlink:type="simple"><person-group><name name-style="western"><surname>Flint</surname><given-names>OS Jr.</given-names></name></person-group> (<year>1998</year>) <article-title>Studies of Neotropical caddisflies, LIII: a taxonomic revision of the subgenus <italic><tp:taxon-name><tp:taxon-name-part taxon-name-part-type="subgenus">Curgia</tp:taxon-name-part></tp:taxon-name></italic> of the genus <italic><tp:taxon-name><tp:taxon-name-part taxon-name-part-type="genus">Chimarra</tp:taxon-name-part></tp:taxon-name></italic> (<tp:taxon-name><tp:taxon-name-part taxon-name-part-type="order">Trichoptera</tp:taxon-name-part></tp:taxon-name>: <tp:taxon-name><tp:taxon-name-part taxon-name-part-type="family">Philopotamidae</tp:taxon-name-part></tp:taxon-name>).</article-title><source>Smithsonian Contributions to Zoology</source><volume>594</volume>: <fpage>1</fpage>–<lpage>131</lpage>. doi: <ext-link ext-link-type="doi" xlink:href="10.5479/si.00810282.594" xlink:type="simple">10.5479/si.00810282.594</ext-link></mixed-citation></ref><ref id="B27"><mixed-citation xmlns:xlink="http://www.w3.org/1999/xlink" xlink:type="simple"><person-group><name name-style="western"><surname>Paprocki</surname><given-names>H</given-names></name><name name-style="western"><surname>Holzenthal</surname><given-names>RW</given-names></name><name name-style="western"><surname>Blahnik</surname><given-names>RJ</given-names></name></person-group> (<year>2004</year>) <article-title>Checklist of the <tp:taxon-name><tp:taxon-name-part taxon-name-part-type="order">Trichoptera</tp:taxon-name-part></tp:taxon-name> (<tp:taxon-name><tp:taxon-name-part taxon-name-part-type="class">Insecta</tp:taxon-name-part></tp:taxon-name>) of Brazil I.</article-title><source>Biota Neotropica</source><volume>4</volume>: <fpage>1</fpage>–<lpage>22</lpage>. doi: <ext-link ext-link-type="doi" xlink:href="10.1590/S1676-06032004000100008" xlink:type="simple">10.1590/S1676-06032004000100008</ext-link></mixed-citation></ref><ref id="B15"><mixed-citation xmlns:xlink="http://www.w3.org/1999/xlink" xlink:type="simple"><person-group><name name-style="western"><surname>Dumas</surname><given-names>LL</given-names></name><name name-style="western"><surname>Jardim</surname><given-names>GA</given-names></name><name name-style="western"><surname>Santos</surname><given-names>APM</given-names></name><name name-style="western"><surname>Nessimian</surname><given-names>JL</given-names></name></person-group> (<year>2009</year>) <article-title>Tricópteros (<tp:taxon-name><tp:taxon-name-part taxon-name-part-type="class">Insecta</tp:taxon-name-part></tp:taxon-name>: <tp:taxon-name><tp:taxon-name-part taxon-name-part-type="order">Trichoptera</tp:taxon-name-part></tp:taxon-name>) do Estado do Rio de Janeiro: lista de espécies e novos registros.</article-title><source>Arq. Mus. Nac., Rio de Janeiro</source><volume>67</volume>: <fpage>355</fpage>–<lpage>376</lpage>.</mixed-citation></ref><ref id="B12"><mixed-citation xmlns:xlink="http://www.w3.org/1999/xlink" xlink:type="simple"><person-group><name name-style="western"><surname>Calor</surname><given-names>AR</given-names></name></person-group> (<year>2011</year>) <article-title>Checklist dos <tp:taxon-name><tp:taxon-name-part taxon-name-part-type="order">Trichoptera</tp:taxon-name-part></tp:taxon-name> (<tp:taxon-name><tp:taxon-name-part taxon-name-part-type="class">Insecta</tp:taxon-name-part></tp:taxon-name>) do Estado de São Paulo, Brasil.</article-title><source>Biota Neotropica</source><volume>11</volume>: <fpage>619</fpage>–<lpage>630</lpage>. doi: <ext-link ext-link-type="doi" xlink:href="10.1590/S1676-06032011000500028" xlink:type="simple">10.1590/S1676-06032011000500028</ext-link></mixed-citation></ref></ref-list></tp:taxon-treatment>
