# Supplementary material for: New species and records of Chimarra (Trichoptera, Philopotamidae) from Northeastern Brazil, and an updated key to subgenus Chimarra (Chimarrita)
Source: Zookeys. 2015 Mar 26;(491):119–42. doi: 10.3897/zookeys.491.8553 (PMC4389187; doi:10.3897/zookeys.491.8553)
Supplement: XML Treatment for Chimarra (Chimarrita) kontilos [file zookeys.491.8553-treatment5.xml]

<!DOCTYPE tp:taxon-treatment
  PUBLIC "-//TaxonX//DTD Taxonomic Treatment Publishing DTD v0 20100105//EN" "tax-treatment-NSO.dtd">
<tp:taxon-treatment xmlns:tp="http://www.plazi.org/taxpub"><tp:treatment-meta><kwd-group><label>Taxon classification</label><kwd><named-content content-type="kingdom">Animalia</named-content></kwd><kwd><named-content content-type="order">Trichoptera</named-content></kwd><kwd><named-content content-type="family">Philopotamidae</named-content></kwd></kwd-group><mixed-citation publication-type="journal"><person-group><name><surname>Vilarino</surname><given-names>Albane</given-names></name><name><surname>Calor</surname><given-names>Adolfo Ricardo</given-names></name></person-group><article-title>New species and records of <italic><tp:taxon-name><tp:taxon-name-part taxon-name-part-type="genus">Chimarra</tp:taxon-name-part></tp:taxon-name></italic> (<tp:taxon-name><tp:taxon-name-part taxon-name-part-type="order">Trichoptera</tp:taxon-name-part></tp:taxon-name>, <tp:taxon-name><tp:taxon-name-part taxon-name-part-type="family">Philopotamidae</tp:taxon-name-part></tp:taxon-name>) from Northeastern Brazil, and an updated key to subgenus <tp:taxon-name><tp:taxon-name-part taxon-name-part-type="genus">Chimarra</tp:taxon-name-part> (<tp:taxon-name-part taxon-name-part-type="subgenus">Chimarrita</tp:taxon-name-part>)</tp:taxon-name></article-title><source>Zookeys</source><day>26</day><month>3</month><year>2015</year><volume>2015</volume><issue>491</issue><fpage>119</fpage><lpage>142</lpage><pub-id pub-id-type="doi">10.3897/zookeys.491.8553</pub-id></mixed-citation></tp:treatment-meta><tp:nomenclature><tp:taxon-name>
                            <tp:taxon-name-part taxon-name-part-type="genus">Chimarra</tp:taxon-name-part>
                            (<tp:taxon-name-part taxon-name-part-type="subgenus">Chimarrita</tp:taxon-name-part>)
                            <tp:taxon-name-part taxon-name-part-type="species">kontilos</tp:taxon-name-part>
                        </tp:taxon-name><tp:taxon-authority>Blahnik, 1997</tp:taxon-authority><tp:nomenclature-citation-list><tp:nomenclature-citation><tp:taxon-name><tp:taxon-name-part taxon-name-part-type="genus">Chimarra</tp:taxon-name-part> (<tp:taxon-name-part taxon-name-part-type="subgenus">Chimarrita</tp:taxon-name-part>) <tp:taxon-name-part taxon-name-part-type="species">kontilos</tp:taxon-name-part></tp:taxon-name><comment> Blahnik, 1997: 227 [Type locality: Brazil, Espírito Santo, Caixa d’Agua, Santa Teresa; MZUSP; male; female; in <italic><tp:taxon-name><tp:taxon-name-part taxon-name-part-type="species">simpliciforma</tp:taxon-name-part></tp:taxon-name></italic> group]. — <xref ref-type="bibr" rid="B8">Blahnik et al. 2004</xref>: 5 [distribution]. — <xref ref-type="bibr" rid="B27">Paprocki et al. 2004</xref>: 14 [checklist]. — <xref ref-type="bibr" rid="B15">Dumas et al. 2009</xref>: 363 [checklist]. — <xref ref-type="bibr" rid="B12">Calor 2011</xref>: 323 [checklist].</comment></tp:nomenclature-citation></tp:nomenclature-citation-list></tp:nomenclature><tp:treatment-sec sec-type="Distribution"><title>Distribution.</title><p>Brazil (Bahia [new record], Espírito Santo, Minas Gerais, Rio de Janeiro, São Paulo).</p></tp:treatment-sec><tp:treatment-sec sec-type="Material examined"><title>Material examined.</title><p><bold>BRAZIL: Bahia:</bold> Camacan, RPPN Serra Bonita, Riacho 1 trilha nova, <named-content xmlns:xlink="http://www.w3.org/1999/xlink" content-type="dwc:verbatimCoordinates" xlink:type="simple">15°23'35.4"S, 39°33'50.1"W</named-content>, el. 720 m, 01.iv.2011, UV Light Pan trap, Quinteiro F.B. &amp; França D., 1 male (alcohol) (UFBA).</p></tp:treatment-sec><ref-list><ref id="B8"><mixed-citation xmlns:xlink="http://www.w3.org/1999/xlink" xlink:type="simple"><person-group><name name-style="western"><surname>Blahnik</surname><given-names>RJ</given-names></name><name name-style="western"><surname>Paprocki</surname><given-names>H</given-names></name><name name-style="western"><surname>Holzenthal</surname><given-names>RW</given-names></name></person-group> (<year>2004</year>) <article-title>New distribution and species records of <tp:taxon-name><tp:taxon-name-part taxon-name-part-type="order">Trichoptera</tp:taxon-name-part></tp:taxon-name> from Southern and Southeastern Brazil.</article-title><source>Biota Neotropica</source><volume>4</volume>: <fpage>1</fpage>–<lpage>6</lpage>. doi: <ext-link ext-link-type="doi" xlink:href="10.1590/S1676-06032004000100009" xlink:type="simple">10.1590/S1676-06032004000100009</ext-link></mixed-citation></ref><ref id="B27"><mixed-citation xmlns:xlink="http://www.w3.org/1999/xlink" xlink:type="simple"><person-group><name name-style="western"><surname>Paprocki</surname><given-names>H</given-names></name><name name-style="western"><surname>Holzenthal</surname><given-names>RW</given-names></name><name name-style="western"><surname>Blahnik</surname><given-names>RJ</given-names></name></person-group> (<year>2004</year>) <article-title>Checklist of the <tp:taxon-name><tp:taxon-name-part taxon-name-part-type="order">Trichoptera</tp:taxon-name-part></tp:taxon-name> (<tp:taxon-name><tp:taxon-name-part taxon-name-part-type="class">Insecta</tp:taxon-name-part></tp:taxon-name>) of Brazil I.</article-title><source>Biota Neotropica</source><volume>4</volume>: <fpage>1</fpage>–<lpage>22</lpage>. doi: <ext-link ext-link-type="doi" xlink:href="10.1590/S1676-06032004000100008" xlink:type="simple">10.1590/S1676-06032004000100008</ext-link></mixed-citation></ref><ref id="B15"><mixed-citation xmlns:xlink="http://www.w3.org/1999/xlink" xlink:type="simple"><person-group><name name-style="western"><surname>Dumas</surname><given-names>LL</given-names></name><name name-style="western"><surname>Jardim</surname><given-names>GA</given-names></name><name name-style="western"><surname>Santos</surname><given-names>APM</given-names></name><name name-style="western"><surname>Nessimian</surname><given-names>JL</given-names></name></person-group> (<year>2009</year>) <article-title>Tricópteros (<tp:taxon-name><tp:taxon-name-part taxon-name-part-type="class">Insecta</tp:taxon-name-part></tp:taxon-name>: <tp:taxon-name><tp:taxon-name-part taxon-name-part-type="order">Trichoptera</tp:taxon-name-part></tp:taxon-name>) do Estado do Rio de Janeiro: lista de espécies e novos registros.</article-title><source>Arq. Mus. Nac., Rio de Janeiro</source><volume>67</volume>: <fpage>355</fpage>–<lpage>376</lpage>.</mixed-citation></ref><ref id="B12"><mixed-citation xmlns:xlink="http://www.w3.org/1999/xlink" xlink:type="simple"><person-group><name name-style="western"><surname>Calor</surname><given-names>AR</given-names></name></person-group> (<year>2011</year>) <article-title>Checklist dos <tp:taxon-name><tp:taxon-name-part taxon-name-part-type="order">Trichoptera</tp:taxon-name-part></tp:taxon-name> (<tp:taxon-name><tp:taxon-name-part taxon-name-part-type="class">Insecta</tp:taxon-name-part></tp:taxon-name>) do Estado de São Paulo, Brasil.</article-title><source>Biota Neotropica</source><volume>11</volume>: <fpage>619</fpage>–<lpage>630</lpage>. doi: <ext-link ext-link-type="doi" xlink:href="10.1590/S1676-06032011000500028" xlink:type="simple">10.1590/S1676-06032011000500028</ext-link></mixed-citation></ref></ref-list></tp:taxon-treatment>
